# Supplementary material for: Impact of non-surgical periodontal therapy on OHRQoL in an obese population, a randomised control trial
Source: Health Qual Life Outcomes. 2017 Nov 21;15:225. doi: 10.1186/s12955-017-0793-7 (PMC5696769; doi:10.1186/s12955-017-0793-7)
Supplement: Supplementary file 1 — Patient Information Sheet (ZIP 980 kb) [file 12955_2017_793_MOESM1_ESM.zip]

Archive with 2 entries (2 files):
- Patient Information Sheet Bahasa Melayu.pdf
- Patient Information sheet English.pdf
