# Supplementary material for: Impact of non-surgical periodontal therapy on OHRQoL in an obese population, a randomised control trial
Source: Health Qual Life Outcomes. 2017 Nov 21;15:225. doi: 10.1186/s12955-017-0793-7 (PMC5696769; doi:10.1186/s12955-017-0793-7)
Supplement: Supplementary file 2 — Consent Form (ZIP 818 kb) [file 12955_2017_793_MOESM2_ESM.zip]

Archive with 2 entries (2 files):
- Consent Form Bahasa Melayu.pdf
- Consent Form English.pdf
